# Supplementary material for: Association of First-Trimester Maternal Biomarkers with Preeclampsia and Related Maternal and Fetal Severe Adverse Events
Source: Int J Mol Sci. 2025 Jul 11;26(14):6684. doi: 10.3390/ijms26146684 (PMC12295517; doi:10.3390/ijms26146684)
Supplement: Supplementary file 1 [file ijms-26-06684-s001.zip]

Archive with 1 entries (1 files):
- ijms-3640462-supplementary.pdf
